# Supplementary material for: Exploring the Antimicrobial Stewardship Educational Needs of Healthcare Students and the Potential of an Antimicrobial Prescribing App as an Educational Tool in Selected African Countries
Source: Antibiotics (Basel). 2022 May 19;11(5):691. doi: 10.3390/antibiotics11050691 (PMC9137764; doi:10.3390/antibiotics11050691)
Supplement: Supplementary file 1 [file antibiotics-11-00691-s001.zip]

Archive with 2 entries (2 files):
- antibiotics-1695351-supple.pdf
- Ogunnigbo et al_Exploring the antimicrobial stewardship educational needs_Health Students Survey.pdf
